# Supplementary material for: A Hybrid Spiral Microfluidic Platform Coupled with Surface Acoustic Waves for Circulating Tumor Cell Sorting and Separation: A Numerical Study
Source: Biosensors (Basel). 2022 Mar 11;12(3):171. doi: 10.3390/bios12030171 (PMC8946654; doi:10.3390/bios12030171)
Supplement: Supplementary file 1 [file biosensors-12-00171-s001.zip]

Archive with 3 entries (3 files):
- biosensors-1600585-supplementary.pdf
- Video S1_1.avi
- VideoS2.avi
